# Supplementary material for: Ligand-Free Silver Nanoparticles: An Innovative Strategy against Viruses and Bacteria
Source: Microorganisms. 2024 Apr 18;12(4):820. doi: 10.3390/microorganisms12040820 (PMC11052337; doi:10.3390/microorganisms12040820)
Supplement: Supplementary file 1 [file microorganisms-12-00820-s001.zip]

Archive with 1 entries (1 files):
- microorganisms-2936626-supplementary.pdf
